# Supplementary material for: Associations between Unconventional Natural Gas Development and Nasal and Sinus, Migraine Headache, and Fatigue Symptoms in Pennsylvania
Source: Environ Health Perspect. 2016 Aug 25;125(2):189–97. doi: 10.1289/EHP281 (PMC5289909; doi:10.1289/EHP281)
Supplement: (299 KB) ZIP [file EHP281.s002.acco.zip]

Archive with 1 entries (1 files):
- Population Study of Nasal and Sinus Symptoms.pdf
